# Supplementary material for: Sex-specific variation in signaling pathways and gene expression patterns in human leukocytes in response to endotoxin and exercise
Source: J Neuroinflammation. 2016 Nov 10;13:289. doi: 10.1186/s12974-016-0758-5 (PMC5105243; doi:10.1186/s12974-016-0758-5)
Supplement: Additional file 1: Table S1. — The list of differentially regulated genes between sexes in response to exercise (t × t interaction) in both stimulated and un-stimulated whole blood cultures. (XLSX 76 kb) [file 12974_2016_758_MOESM1_ESM.xlsx]

## Sheet: Tabelle1
ID	Gene Symbol	Gene Title	(T1.K.m-T0.K.m)-(T1.K.f-T0.K.f)	(T2.K.m-T0.K.m)-(T2.K.f-T0.K.f)	(T3.K.m-T0.K.m)-(T3.K.f-T0.K.f)	(T1.L.m-T0.L.m)-(T1.L.f-T0.L.f)	(T2.L.m-T0.L.m)-(T2.L.f-T0.L.f)	(T3.L.m-T0.L.m)-(T3.L.f-T0.L.f)	(T1.K.m-T0.K.m)-(T1.K.f-T0.K.f)	(T2.K.m-T0.K.m)-(T2.K.f-T0.K.f)	(T3.K.m-T0.K.m)-(T3.K.f-T0.K.f)	(T1.L.m-T0.L.m)-(T1.L.f-T0.L.f)	(T2.L.m-T0.L.m)-(T2.L.f-T0.L.f)	(T3.L.m-T0.L.m)-(T3.L.f-T0.L.f)
11746463_a_at	IL6	interleukin 6 (interferon, beta 2)	0	0	0	1	1	1	-0.400656	-0.0978715	0.0464757	1.30921	1.08906	1.03569
11744660_s_at	CCL4L1 /// CCL4L2	chemokine (C-C motif) ligand 4-like 1 /// chemokine (C-C motif) ligand 4-like 2	-1	-1	0	0	0	0	-1.33417	-1.94821	-0.062231	-0.0478588	0.1839	-0.0150253
11717886_a_at	PLAU	plasminogen activator, urokinase	0	0	0	1	0	1	0.247887	0.367515	0.456887	1.40587	0.892826	1.15706
11737911_a_at	GPR84	G protein-coupled receptor 84	0	0	0	1	0	0	-0.120301	-0.0306886	0.00843334	1.14814	0.847742	0.891756
11718983_x_at	CCL4 /// CCL4L1 /// CCL4L2	chemokine (C-C motif) ligand 4 /// chemokine (C-C motif) ligand 4-like 1 /// chemokine (C-C motif) ligand 4-like 2	0	-1	0	0	0	0	0.010716	-1.26328	0.390013	0.0725944	0.103779	0.179923
11746954_s_at	CCL4 /// CCL4L1 /// CCL4L2	chemokine (C-C motif) ligand 4 /// chemokine (C-C motif) ligand 4-like 1 /// chemokine (C-C motif) ligand 4-like 2	0	-1	0	0	0	0	-0.691944	-1.35934	0.0433754	0.00671244	0.0215186	0.0685722
11743350_a_at	C15orf48	chromosome 15 open reading frame 48	0	0	0	1	1	1	0.266822	0.620996	0.280398	1.77759	1.48366	0.944965
11754074_s_at	G0S2	G0/G1switch 2	0	-1	0	0	0	0	-0.546487	-1.20601	0.03371	-0.167994	0.275453	0.049188
11724038_a_at	PTGS2	prostaglandin-endoperoxide synthase 2 (prostaglandin G/H synthase and cyclooxygenase)	0	-1	0	0	0	0	-0.750509	-1.042	-0.554401	-0.50514	0.159994	-0.317534
11756471_a_at	MFSD2A	major facilitator superfamily domain containing 2A	0	0	0	1	0	1	0.145314	0.638917	0.123681	1.18345	0.769748	1.0745
11736217_at	MAP3K8	mitogen-activated protein kinase kinase kinase 8	0	0	0	1	1	1	0.459198	-0.104334	2.19045e-05	1.05577	1.13049	1.12066
11718982_s_at	CCL4 /// CCL4L1 /// CCL4L2	chemokine (C-C motif) ligand 4 /// chemokine (C-C motif) ligand 4-like 1 /// chemokine (C-C motif) ligand 4-like 2	0	-1	0	0	0	0	-0.0295543	-1.13867	0.0517394	-0.235515	-0.0571103	-0.0361068
11721588_at	TRAF1	TNF receptor-associated factor 1	0	0	0	1	0	0	0.139285	-0.054916	0.194788	1.09409	0.668905	0.574625
11729424_s_at	CCRL2	chemokine (C-C motif) receptor-like 2	0	1	0	0	0	0	0.841264	1.28295	0.764555	0.89729	0.736748	0.557974
11747602_a_at	MAP3K8	mitogen-activated protein kinase kinase kinase 8	0	0	0	0	1	1	-0.147818	-0.464047	-0.435153	0.834893	0.959816	1.33025
11733240_at	IRAK2	interleukin-1 receptor-associated kinase 2	0	0	0	1	0	1	0.308041	0.147478	0.198633	1.28383	0.887914	1.23395
11721587_at	TRAF1	TNF receptor-associated factor 1	0	0	0	1	1	1	-0.069075	-0.0701875	-0.0699473	1.7582	1.01985	1.00246
11738168_a_at	BATF3	basic leucine zipper transcription factor, ATF-like 3	0	0	0	1	1	1	0.352634	0.307051	0.051328	1.55322	1.05539	1.04781
11717154_a_at	PLAU	plasminogen activator, urokinase	0	0	0	0	0	1	0.0705774	0.258884	0.210639	0.676676	0.854008	0.995943
11728477_at	CXCL3	chemokine (C-X-C motif) ligand 3	0	0	0	-1	0	0	-0.00181267	-0.247465	-0.113565	-1.37557	0.426455	-0.43222
11719487_a_at	LAMB3	laminin, beta 3	0	0	0	1	1	0	-0.257484	-0.180942	-0.178	1.1844	1.02309	0.701709
11720062_s_at	IER3	immediate early response 3	1	0	0	0	0	0	1.03895	0.375036	0.825973	0.092392	0.0486392	0.135659
11721939_a_at	ADORA2A /// CYTSA	adenosine A2a receptor /// cytospin A	0	0	0	1	0	0	0.60463	0.610802	0.508493	1.12544	0.732726	0.732456
11732719_at	EREG	epiregulin	0	0	0	-1	0	0	0.263308	-0.12045	-0.036174	-1.24039	-0.111314	-0.792648
11741178_a_at	UPB1	ureidopropionase, beta	0	0	0	1	0	0	0.136016	0.0872232	0.177229	1.17079	0.780825	0.719071
11721013_a_at	WTAP	Wilms tumor 1 associated protein	0	0	0	1	0	0	0.502205	0.0915458	0.155837	0.980386	0.737156	0.760857
11736382_at	ZNF697	zinc finger protein 697	0	0	0	1	1	0	0.202576	0.272674	0.1096	1.03719	0.93026	0.701379
11725153_a_at	NFKB2	nuclear factor of kappa light polypeptide gene enhancer in B-cells 2 (p49/p100)	0	0	0	1	0	0	0.197984	0.406573	-0.0308529	0.906373	0.404254	0.520075
11725927_a_at	CLIC4	chloride intracellular channel 4	0	0	0	1	0	0	-0.0917725	0.294714	0.0791234	1.28887	0.82371	0.714821
11731676_s_at	CCR2	chemokine (C-C motif) receptor 2	0	0	0	0	0	-1	0.698188	0.0876494	-0.0756115	0.463008	-0.327343	-0.952005
11752886_a_at	EHD1	EH-domain containing 1	0	0	0	0	1	0	0.0744081	0.178178	0.0742489	0.871968	1.11982	0.59061
11719154_a_at	DRAM1	DNA-damage regulated autophagy modulator 1	0	0	0	1	1	1	0.395831	-0.0951452	-0.152735	1.34417	1.03664	0.927899
11722568_at	NT5C2	5'-nucleotidase, cytosolic II	0	1	0	0	0	0	0.692763	0.927683	0.495144	-0.851207	-0.220072	-0.727556
11716631_s_at	SERPINB2	serpin peptidase inhibitor, clade B (ovalbumin), member 2	0	0	0	0	1	0	-0.359108	-0.109264	0.0635353	0.873148	1.44667	0.985867
11754526_a_at	PTGES	prostaglandin E synthase	0	0	0	1	1	1	0.154301	0.116591	0.0191096	1.95476	1.19275	1.15826
11754026_a_at	IL8	interleukin 8	-1	-1	0	0	0	0	-1.79542	-2.0406	-0.86303	-0.527849	0.453219	0.133226
11763226_x_at	IL8	interleukin 8	-1	-1	0	0	0	0	-1.74848	-1.90683	-0.661621	-0.507863	0.459632	0.182785
11745020_a_at	TNFRSF12A	tumor necrosis factor receptor superfamily, member 12A	0	1	0	0	0	0	0.601298	0.953098	0.356406	0.275735	0.229521	0.437548
11731083_at	RNF144B	ring finger protein 144B	0	0	0	1	0	0	0.550818	0.170945	0.696388	1.10605	0.39515	0.81518
11749171_a_at	UPB1	ureidopropionase, beta	0	0	0	1	1	1	0.203933	-0.185329	-0.0565257	1.40109	1.00692	0.943064
11750334_a_at	REL	v-rel reticuloendotheliosis viral oncogene homolog (avian)	0	0	0	0	0	1	0.0677615	0.315049	0.125747	0.621665	0.528847	1.12799
11736551_x_at	REL	v-rel reticuloendotheliosis viral oncogene homolog (avian)	0	0	0	0	0	1	-0.275038	0.0902247	0.172466	0.485348	0.707078	1.01125
11719155_a_at	DRAM1	DNA-damage regulated autophagy modulator 1	0	0	0	1	1	1	0.337982	0.193564	-0.107756	1.3602	1.01466	0.954279
11721398_a_at	DOT1L	DOT1-like, histone H3 methyltransferase (S. cerevisiae)	0	0	0	1	0	1	0.110369	0.865348	0.311462	1.00674	0.597041	1.18592
11750443_x_at	TNIP1	TNFAIP3 interacting protein 1	0	0	0	0	0	1	0.0685766	0.269652	0.153445	0.655638	0.391087	0.925946
11729140_x_at	SLAMF7	SLAM family member 7	0	0	0	1	0	0	0.246132	0.191833	0.761419	1.43225	0.71657	0.892168
11743972_a_at	DDIT4	DNA-damage-inducible transcript 4	0	-1	0	0	0	0	-0.277455	-1.11657	0.0990172	0.0420205	0.139026	0.317629
11741931_a_at	FCAR	Fc fragment of IgA, receptor for	0	0	0	0	1	0	0.08693	-0.239963	0.40118	0.515072	1.02654	0.763856
11755973_a_at	TNFAIP2	tumor necrosis factor, alpha-induced protein 2	0	0	0	1	0	0	0.139481	0.33848	0.0757402	0.980506	0.603447	0.655043
11744052_a_at	SLC11A2	solute carrier family 11 (proton-coupled divalent metal ion transporters), member 2	0	0	0	1	0	0	-0.121413	0.00958703	-0.37033	1.19238	0.665906	0.611408
11715766_a_at	DUSP1	dual specificity phosphatase 1	0	-1	0	0	0	0	0.129425	-0.904522	-0.0614885	-0.0858257	0.0283683	-0.0168412
11721034_at	PPP1R3B	protein phosphatase 1, regulatory (inhibitor) subunit 3B	0	0	0	-1	0	-1	0.584257	0.183294	-0.198085	-1.1456	-0.330559	-1.12188
11749906_a_at	AQP9	aquaporin 9	0	0	0	1	0	0	0.35535	0.305503	0.145436	0.940352	0.814395	0.667042
11726394_a_at	FGD4	FYVE, RhoGEF and PH domain containing 4	0	0	1	0	0	0	0.346543	0.162588	0.987673	0.694567	0.313197	0.545016
11733765_at	IFNB1	interferon, beta 1, fibroblast	0	0	0	0	1	0	-0.0567428	-0.104701	0.00134342	0.339507	1.06467	0.929619
11747232_a_at	FGD4	FYVE, RhoGEF and PH domain containing 4	0	0	1	1	0	0	0.66019	0.110092	1.03317	0.962346	0.0706553	0.802909
11721014_s_at	LOC646517 /// WTAP	similar to Wilms tumour 1-associating protein /// Wilms tumor 1 associated protein	0	0	0	0	1	0	0.286936	-0.0228375	-0.293854	0.753488	1.04751	0.828602
11725926_s_at	CLIC4	chloride intracellular channel 4	0	0	0	1	0	0	-0.0761667	-0.180577	-0.00935739	0.936747	0.345233	0.826507
11757044_x_at	C7orf68	chromosome 7 open reading frame 68	0	0	0	-1	-1	0	-0.539841	-0.18787	-0.154871	-1.00802	-1.42691	-0.203161
11717638_at	SDC4	syndecan 4	0	0	0	0	0	1	0.590242	0.794262	0.339921	0.634857	0.795231	1.14825
11725701_a_at	AQP9	aquaporin 9	0	0	0	1	0	0	0.444341	0.640284	0.295013	0.910854	0.834832	0.800858
11762865_a_at	CREB5	CAMP responsive element binding protein 5	0	0	0	-1	0	0	0.0275635	0.486878	0.059102	-1.45772	-0.508622	-0.775303
11743161_x_at	C7orf68	chromosome 7 open reading frame 68	0	0	0	0	-1	0	0.131109	-0.0848787	0.165792	-0.746428	-1.22039	-0.235749
11722015_at	OLR1	oxidized low density lipoprotein (lectin-like) receptor 1	0	0	0	1	1	1	-0.0811021	-0.165869	-0.0618454	2.26522	2.04273	1.59165
11729163_a_at	BTG3	BTG family, member 3	0	0	-1	0	0	0	-0.134463	-0.84657	-0.928202	0.886915	0.821795	0.166006
11739061_at	SLC7A5	solute carrier family 7 (cationic amino acid transporter, y+ system), member 5	0	1	0	1	0	1	0.672043	0.956921	0.427533	1.01561	0.422589	1.0263
11751653_a_at	RNF144B	ring finger protein 144B	0	0	0	0	0	1	0.55985	0.194477	0.0720014	0.843424	0.302619	0.978771
11717542_a_at	NFKB1	nuclear factor of kappa light polypeptide gene enhancer in B-cells 1	0	0	0	1	0	0	-0.0851595	0.211293	0.172475	0.941145	0.515767	0.725128
11752993_a_at	DUSP1	dual specificity phosphatase 1	0	-1	0	0	0	0	-0.218112	-1.22393	-0.138769	-0.0899418	0.137084	0.290186
11745731_x_at	TNIP1	TNFAIP3 interacting protein 1	0	0	0	1	0	1	-0.486484	-0.287843	-0.22632	0.915369	0.769525	0.91059
11735242_s_at	ZC3H12C	zinc finger CCCH-type containing 12C	0	0	0	1	1	0	0.0209911	0.344253	-0.114269	1.94814	1.64371	0.715146
11731573_a_at	FRMD4B	FERM domain containing 4B	0	0	0	0	1	0	-0.338605	-0.0598261	0.00941685	0.372293	1.03586	0.529156
11720444_s_at	ERLIN1	ER lipid raft associated 1	0	0	0	0	-1	0	0.279612	-0.351182	-0.537677	-0.782893	-1.24255	-0.584873
11727477_at	SAP30	Sin3A-associated protein, 30kDa	0	0	0	-1	0	0	0.600236	-0.756965	-0.337445	-0.986383	-0.399719	-0.762467
11720029_a_at	LDLR	low density lipoprotein receptor	0	1	0	0	0	0	0.253419	1.00738	0.390592	0.0807192	0.123034	0.219699
11751285_a_at	MTF1	metal-regulatory transcription factor 1	0	0	0	0	0	1	0.118485	0.440644	0.526877	0.852426	0.526285	1.09939
11729058_s_at	NR4A3	nuclear receptor subfamily 4, group A, member 3	0	0	0	1	1	1	0.960075	0.610595	0.354463	1.5518	1.33436	1.20874
11736477_a_at	ELL2	elongation factor, RNA polymerase II, 2	0	0	0	0	1	0	0.512454	-3.35525e-06	0.0594702	0.812649	1.05759	0.504553
11746616_a_at	WSB1	WD repeat and SOCS box-containing 1	0	0	0	0	0	1	0.31217	0.175365	0.199015	0.141243	0.420172	1.0727
11721589_a_at	TRAF1	TNF receptor-associated factor 1	0	0	0	0	0	1	0.0661718	-0.184849	0.235593	0.605225	0.86985	1.17366
11722390_a_at	MTF1	metal-regulatory transcription factor 1	0	0	0	1	0	1	0.105115	0.326918	0.522194	1.08679	0.694614	1.23396
11737922_a_at	SERPINB8	serpin peptidase inhibitor, clade B (ovalbumin), member 8	0	1	1	1	0	1	0.673771	0.926991	0.951743	1.0078	0.765567	1.07371
11735710_s_at	SAMSN1	SAM domain, SH3 domain and nuclear localization signals 1	0	-1	0	0	0	0	0.196746	-0.988306	-0.678432	0.292596	0.353605	-0.0769379
11744746_x_at	TNIP1	TNFAIP3 interacting protein 1	0	0	0	1	0	1	-0.128832	0.457683	0.204762	0.949868	0.679701	1.23173
11742766_a_at	DENND5A	DENN/MADD domain containing 5A	0	0	0	1	0	0	0.0871099	0.197451	0.0907916	0.96285	0.751103	0.758788
11764053_a_at	RBPJ	recombination signal binding protein for immunoglobulin kappa J region	0	0	0	-1	0	0	-0.405526	-0.00357551	0.059439	-1.01096	-0.775639	-0.37985
11720298_at	CXCL10	chemokine (C-X-C motif) ligand 10	0	0	0	1	1	0	0.0166404	-0.0569454	0.109483	1.50084	1.43237	1.34009
11738041_x_at	TNIP3	TNFAIP3 interacting protein 3	0	0	0	1	1	0	-0.025426	0.020364	-0.0281533	3.37131	1.22845	0.582765
11718759_x_at	HIF1A	hypoxia inducible factor 1, alpha subunit (basic helix-loop-helix transcription factor)	0	0	0	0	0	1	0.0426427	-0.184735	-0.165907	0.263118	0.822208	1.11418
11715491_s_at	FSCN1	fascin homolog 1, actin-bundling protein (Strongylocentrotus purpuratus)	0	0	0	0	1	0	-0.172793	0.144453	0.0116268	0.604738	0.907872	0.771668
11735241_at	ZC3H12C	zinc finger CCCH-type containing 12C	0	0	0	1	1	0	0.237472	-0.0130126	0.231352	0.97288	1.39979	0.464234
11752419_a_at	HIVEP1	human immunodeficiency virus type I enhancer binding protein 1	0	0	0	1	1	1	0.000383505	-0.412812	-0.199382	1.80087	1.10195	1.21105
11750987_x_at	TNIP1	TNFAIP3 interacting protein 1	0	0	0	0	0	1	0.113593	0.0561025	0.0674309	0.798627	0.693693	1.00064
11717829_s_at	TSC22D3	TSC22 domain family, member 3	0	0	0	0	-1	0	-0.103292	-0.66889	-0.196547	-0.367385	-0.937044	-0.38305
11743803_s_at	SEPHS2	selenophosphate synthetase 2	0	0	0	-1	0	0	-0.169742	-0.239178	-0.257426	-1.07342	-0.162985	-0.186134
11715315_s_at	LOC100289135	similar to hCG1802898	-1	0	0	0	0	0	-0.939405	-0.669324	0.118768	0.104737	0.323556	0.429932
11724549_a_at	RSBN1	round spermatid basic protein 1	0	0	0	-1	0	0	0.201782	-0.321399	0.00919789	-0.983225	-0.393556	-0.494787
11747162_a_at	FLT1	fms-related tyrosine kinase 1 (vascular endothelial growth factor/vascular permeability factor receptor)	0	0	0	0	1	1	-0.216823	-0.307055	-0.254869	0.769071	1.20407	1.43995
11740163_at	FUT7	fucosyltransferase 7 (alpha (1,3) fucosyltransferase)	0	0	0	-1	0	0	-0.675081	0.289759	-0.188729	-1.12805	-0.328756	-0.055389
11744228_x_at	ORAI3	ORAI calcium release-activated calcium modulator 3	0	0	0	-1	0	0	-0.0999915	0.0200666	0.146642	-0.997869	-0.713853	-0.577862
11760223_at	MBD4	methyl-CpG binding domain protein 4	0	0	0	0	0	-1	-0.0302478	-0.0595722	-0.0904501	-0.486443	-0.57183	-0.925948
11726393_at	FGD4	FYVE, RhoGEF and PH domain containing 4	0	0	0	1	0	0	0.578075	0.136066	0.281042	0.988312	0.508536	0.825098
11716939_a_at	HMOX1	heme oxygenase (decycling) 1	1	0	0	0	0	0	0.97542	0.869171	0.642247	0.226349	0.0899115	0.496932
11728810_a_at	ECHDC3	enoyl CoA hydratase domain containing 3	0	0	0	0	-1	0	0.223843	-0.762229	-0.0223596	-0.985805	-1.21643	-0.862789
11720028_x_at	LDLR	low density lipoprotein receptor	0	1	1	0	0	0	0.123991	1.027	0.91078	0.136214	0.000735509	0.626437
11722548_at	HIVEP1	human immunodeficiency virus type I enhancer binding protein 1	0	0	0	1	1	1	0.170183	-0.106334	-0.0793574	1.82663	1.18417	1.41649
11756963_a_at	SOS2	son of sevenless homolog 2 (Drosophila)	-1	0	0	-1	0	0	-0.963359	-0.310897	0.207325	-1.2985	-0.116814	-0.141573
11749649_x_at	HIF1A	hypoxia inducible factor 1, alpha subunit (basic helix-loop-helix transcription factor)	0	0	0	0	0	1	0.0390366	-0.0290386	-0.0101756	0.0818362	0.691561	0.947485
11763594_a_at	HS3ST3B1	heparan sulfate (glucosamine) 3-O-sulfotransferase 3B1	0	-1	0	0	0	0	-0.48436	-0.917638	-0.506191	0.359392	0.279041	0.218431
11732718_at	EREG	epiregulin	0	0	0	-1	-1	-1	0.0494766	0.433979	-0.0418729	-1.81982	-1.21139	-0.983593
11743338_at	MEGF9	multiple EGF-like-domains 9	0	0	0	-1	0	0	-0.481333	0.0847346	-0.0146741	-1.54319	-0.651502	-0.633687
11728413_at	SERPINB8	serpin peptidase inhibitor, clade B (ovalbumin), member 8	0	0	0	1	0	0	0.500148	0.526699	0.0770208	0.92139	0.727603	0.622382
11718929_a_at	TGIF2	TGFB-induced factor homeobox 2	0	0	0	1	0	0	0.295918	0.216465	0.55343	0.905523	0.377949	0.495259
11722547_a_at	HIVEP1	human immunodeficiency virus type I enhancer binding protein 1	0	0	0	1	1	1	0.0890161	0.0703589	0.191627	1.70426	1.01713	1.24409
11731941_at	PRSS33	protease, serine, 33	0	0	0	-1	0	0	-1.02037	-1.08423	0.0498003	-1.1596	-1.04577	0.289051
11728476_a_at	CXCL3	chemokine (C-X-C motif) ligand 3	0	0	0	-1	0	0	-0.136159	-0.00807765	-0.0951804	-2.44636	-0.0462584	-1.03175
11763717_a_at	CDKN1C	cyclin-dependent kinase inhibitor 1C (p57, Kip2)	0	0	1	-1	-1	0	-0.754383	0.253319	1.16867	-1.0371	-0.917385	0.202518
11763718_x_at	CDKN1C	cyclin-dependent kinase inhibitor 1C (p57, Kip2)	0	0	1	0	0	0	-0.355185	0.0525257	0.91365	-0.751202	-0.790123	0.531822
11738042_a_at	TNIP3	TNFAIP3 interacting protein 3	0	0	0	1	0	0	0.134362	-0.0844884	0.113541	2.08978	0.718695	0.290625
11718635_at	KIF1B	kinesin family member 1B	0	0	0	1	0	0	0.897764	0.839122	0.293547	0.976781	0.867792	0.543543
11745903_a_at	SLAMF7	SLAM family member 7	0	0	0	0	0	1	-0.109371	-0.340076	-0.112047	0.660129	0.666786	1.00181
11746912_a_at	TNIP3	TNFAIP3 interacting protein 3	0	0	0	1	0	0	0.230028	0.378859	0.0854419	2.00538	0.342427	0.354285
11720180_at	DDX28	DEAD (Asp-Glu-Ala-Asp) box polypeptide 28	0	0	0	0	0	-1	-0.0420831	-0.216256	-0.16194	-0.677704	-0.739011	-1.02486
11727181_a_at	SKIL	SKI-like oncogene	0	0	0	0	1	0	0.226017	0.0106003	0.302362	0.869192	1.52688	0.598172
11749724_a_at	MEGF9	multiple EGF-like-domains 9	0	0	0	-1	0	0	-0.680611	0.592503	0.116623	-1.5746	-0.320324	-0.407046
11718908_s_at	CHST2	carbohydrate (N-acetylglucosamine-6-O) sulfotransferase 2	-1	0	0	-1	0	0	-1.03318	-0.687674	-0.00949546	-0.93972	-0.448489	-0.0224635
11737675_a_at	KCNK7	potassium channel, subfamily K, member 7	0	1	0	0	0	0	0.391614	0.994444	0.0671224	0.25302	0.378315	0.122741
11721581_at	CAMKK1	calcium/calmodulin-dependent protein kinase kinase 1, alpha	1	0	1	0	0	0	1.14363	0.894313	0.996658	0.0220474	0.194203	-0.302632
11749123_a_at	HIF1A	hypoxia inducible factor 1, alpha subunit (basic helix-loop-helix transcription factor)	0	0	0	0	1	1	-0.167355	0.0424292	-0.31929	-0.101589	0.935798	1.12522
11733161_a_at	TNFAIP8	tumor necrosis factor, alpha-induced protein 8	0	-1	0	0	0	0	-0.0904883	-1.04317	-0.520956	0.347728	0.623505	-0.00789208
11760425_a_at	IL6	interleukin 6 (interferon, beta 2)	0	0	0	1	1	1	0.313111	0.259862	0.373112	1.06389	1.22825	1.16509
11756571_a_at	PSEN1	presenilin 1	0	0	0	0	0	1	0.044726	-0.218828	-0.0446943	0.480707	0.421495	1.07681
11725022_a_at	VILL	villin-like	0	0	0	1	0	0	-0.0912311	-0.0815204	-0.0632736	0.962921	0.173329	0.201631
11730148_a_at	GPR114	G protein-coupled receptor 114	-1	0	0	0	0	0	-0.90454	-0.694616	-0.085782	-0.51344	-0.600794	-0.111021
11744745_a_at	TNIP1	TNFAIP3 interacting protein 1	0	0	0	0	0	1	-0.299263	0.206897	0.228804	0.778607	0.614619	0.999595
11747800_a_at	HIF1A	hypoxia inducible factor 1, alpha subunit (basic helix-loop-helix transcription factor)	0	0	0	0	1	1	0.370169	-0.333955	-0.160425	0.263117	1.07706	1.39535
11756590_a_at	KMO	kynurenine 3-monooxygenase (kynurenine 3-hydroxylase)	0	0	0	1	1	1	-0.338679	-0.0106019	-0.287169	1.97946	1.52762	1.17448
11761270_a_at	CARS2	cysteinyl-tRNA synthetase 2, mitochondrial (putative)	0	0	0	-1	0	0	-0.381224	-0.465239	-0.137131	-0.97269	-0.308019	-0.842597
11718758_a_at	HIF1A	hypoxia inducible factor 1, alpha subunit (basic helix-loop-helix transcription factor)	0	0	0	0	1	1	-0.123415	-0.36488	-0.51932	0.510467	1.10699	1.15685
11716879_at	B4GALT5	UDP-Gal:betaGlcNAc beta 1,4- galactosyltransferase, polypeptide 5	0	0	0	1	0	0	0.167379	0.510566	0.203874	1.02869	0.471686	0.261966
11720800_a_at	RAB8B	RAB8B, member RAS oncogene family	0	0	0	1	1	1	0.288605	-0.0494733	0.364863	1.29487	1.11403	1.12876
11718909_x_at	CHST2	carbohydrate (N-acetylglucosamine-6-O) sulfotransferase 2	-1	0	0	-1	0	0	-1.21256	-0.736889	-0.156327	-0.977679	-0.390805	0.0754026
11718527_at	MSC	musculin	0	0	0	0	1	0	-0.305466	0.114746	0.0671606	0.889757	1.2456	0.259001
11731258_at	TMEM170B	transmembrane protein 170B	0	0	0	-1	0	0	0.504956	-0.173716	-0.159522	-0.975785	-0.0839397	-0.633265
11744538_a_at	CALHM2	calcium homeostasis modulator 2	0	0	1	0	0	0	0.192677	0.564884	0.917164	-0.115282	-0.0955099	-0.279235
11739042_x_at	LIMK2	LIM domain kinase 2	0	0	0	0	0	1	-0.471563	0.0566397	-0.340151	0.195244	0.834781	0.920457
11755737_x_at	HIF1A	hypoxia inducible factor 1, alpha subunit (basic helix-loop-helix transcription factor)	0	0	0	0	0	1	-0.13027	-0.254317	-0.155988	-0.00324539	0.813101	0.944753
11743674_x_at	KDM6B	lysine (K)-specific demethylase 6B	0	0	0	0	0	1	-0.216025	0.00366054	0.320317	0.833865	0.535515	0.944297
11717932_at	TBK1	TANK-binding kinase 1	0	0	0	0	1	0	-0.177162	-0.145509	-0.155181	0.883862	0.972943	0.387941
11721803_a_at	BUB3	budding uninhibited by benzimidazoles 3 homolog (yeast)	0	0	0	-1	0	0	-0.0504196	0.0318144	-0.255839	-1.06123	-0.292201	-0.333956
11723947_a_at	ACSL5	acyl-CoA synthetase long-chain family member 5	0	0	0	1	0	0	0.207031	0.423419	0.296796	1.3076	0.766052	0.796813
11728289_a_at	TBC1D2	TBC1 domain family, member 2	0	0	1	0	0	0	0.398362	0.40139	0.920031	-0.309681	-0.0818264	-0.123691
11758053_s_at	NCOA4	nuclear receptor coactivator 4	0	0	0	0	1	0	-0.0276455	0.154372	-0.238669	0.268569	0.978059	0.889037
11723701_at	ABHD5	abhydrolase domain containing 5	0	0	0	-1	0	0	0.0770634	-0.625609	-0.409666	-1.18831	-0.173263	-0.427023
11747483_a_at	TNFAIP8	tumor necrosis factor, alpha-induced protein 8	0	0	0	-1	0	0	-0.61962	-0.0714004	-0.0391268	-0.980905	0.645896	-0.368372
11753459_x_at	HNRNPA1	heterogeneous nuclear ribonucleoprotein A1	0	0	0	-1	0	0	-0.541891	-0.446891	-0.542165	-0.940919	0.198671	-0.0220231
11735394_s_at	XCL1 /// XCL2	chemokine (C motif) ligand 1 /// chemokine (C motif) ligand 2	0	-1	0	0	0	0	-0.0944146	-1.12392	-0.486181	-0.161986	-0.503917	-0.216444
11720035_s_at	CASP2	caspase 2, apoptosis-related cysteine peptidase	0	0	0	0	-1	0	-0.246936	-0.0706793	-0.0209231	-0.539366	-0.903808	-0.369536
11717656_a_at	SPRED2	sprouty-related, EVH1 domain containing 2	1	0	0	1	1	0	1.06656	0.514081	0.309428	0.979341	0.953201	0.0382866
11735275_at	IL18R1	interleukin 18 receptor 1	0	-1	0	0	0	0	-0.605097	-1.31576	-0.331158	-0.91091	-0.846111	-0.0991055
11726509_at	SMPD3	sphingomyelin phosphodiesterase 3, neutral membrane (neutral sphingomyelinase II)	0	0	0	0	-1	0	-0.613401	-0.459077	0.335212	-0.860705	-0.984515	0.205931
11717168_a_at	PER1	period homolog 1 (Drosophila)	0	-1	0	0	0	0	-0.68652	-1.06701	-0.47837	-0.232272	-0.505515	-0.226463
11750078_a_at	GYG1	glycogenin 1	0	0	0	-1	0	0	-0.86277	-0.657941	-0.632935	-0.957105	-0.178949	0.0326906
11732017_a_at	IL18RAP	interleukin 18 receptor accessory protein	0	0	0	-1	0	0	-0.376291	-0.63694	-0.493158	-1.13601	-0.627079	-0.722538
11729139_x_at	SLAMF7	SLAM family member 7	0	0	0	1	0	1	-0.342825	-0.0898514	0.163729	1.08466	0.581528	1.05948
11759682_at	PDLIM5	PDZ and LIM domain 5	0	0	0	1	0	0	-0.0854563	-0.0669524	-0.123255	0.981207	0.848587	0.286888
11736304_a_at	C17orf91	chromosome 17 open reading frame 91	1	0	0	0	1	0	0.998561	0.669321	-0.0138612	0.59447	0.953963	0.436565
11724374_at	BATF	basic leucine zipper transcription factor, ATF-like	0	0	0	1	0	0	0.321904	0.308111	-0.0737228	0.905846	0.241351	0.0571444
11752735_a_at	NARS	asparaginyl-tRNA synthetase	0	0	0	-1	0	0	-0.400174	-0.0767013	-0.332269	-1.04485	-0.665322	-0.463053
11723321_at	FBXO30	F-box protein 30	1	0	0	0	0	0	1.04572	0.134796	0.137314	0.105335	0.187849	-0.03162
11743863_a_at	ATP2B1	ATPase, Ca++ transporting, plasma membrane 1	1	0	0	0	1	0	0.951054	-0.0523678	-0.118909	0.383717	1.02516	0.214251
11764064_s_at	CYorf15B	chromosome Y open reading frame 15B	-1	-1	0	-1	-1	0	-1.96435	-1.3458	-0.306953	-1.84826	-1.35022	0.0255098
11725734_a_at	NFYA	nuclear transcription factor Y, alpha	-1	0	0	0	0	0	-1.29681	0.356795	-0.0501248	-0.679694	0.0430785	-0.157702
11740895_a_at	C17orf91	chromosome 17 open reading frame 91	1	0	0	0	0	0	0.972637	0.732702	0.141459	0.635903	0.66409	0.353193
11716338_a_at	INSIG1	insulin induced gene 1	0	0	0	1	1	1	0.896104	-0.107118	0.654408	1.79379	1.08416	0.900914
11723679_s_at	CD69	CD69 molecule	0	-1	0	0	0	0	-0.337167	-1.4365	-0.780382	-0.346785	-0.102886	-0.144558
11739629_x_at	RNASEN	ribonuclease type III, nuclear	-1	0	0	0	0	0	-1.01944	-0.739039	-0.851863	-0.323273	-0.335234	-0.238681
11748061_a_at	PHF21A	PHD finger protein 21A	0	0	0	-1	0	0	-0.81123	0.53985	0.36401	-1.4884	-0.284487	-0.0915577
11722789_a_at	RAB5A	RAB5A, member RAS oncogene family	0	0	0	0	1	0	0.00561805	-0.132552	0.0815984	0.3993	0.942326	0.868974
11760623_at	CKLF /// CMTM1	chemokine-like factor /// CKLF-like MARVEL transmembrane domain containing 1	0	0	0	-1	0	0	0.0633825	-0.633021	0.225284	-1.10721	-0.171985	0.14499
11737440_a_at	BMF	Bcl2 modifying factor	0	0	0	1	0	0	-0.126712	0.039412	-0.155055	1.04724	0.264289	0.11596
11750080_a_at	DDB2	damage-specific DNA binding protein 2, 48kDa	0	0	0	-1	-1	0	-0.645858	-0.648223	-0.650295	-0.910144	-1.14411	-0.663122
11744462_x_at	PCID2	PCI domain containing 2	0	0	0	1	0	0	-0.0156862	-0.52312	-0.29008	0.900862	0.623119	0.634604
11749620_s_at	FAM45A /// FAM45B	family with sequence similarity 45, member A /// family with sequence similarity 45, member A pseudogene	0	0	0	-1	0	0	-0.7898	-0.443402	-0.335361	-1.0276	-0.495137	-0.250027
11754272_x_at	SNRPN /// SNURF	small nuclear ribonucleoprotein polypeptide N /// SNRPN upstream reading frame	-1	0	0	0	0	0	-0.906075	-0.11496	-0.40824	-0.0504406	0.207252	0.15828
11753446_x_at	HMOX1	heme oxygenase (decycling) 1	1	0	0	0	0	0	0.912629	0.59255	0.406391	-0.0262716	0.192502	0.541323
11753445_a_at	HMOX1	heme oxygenase (decycling) 1	1	0	1	0	0	0	1.08374	0.899816	0.906758	-0.0427742	0.00198921	0.464437
11759759_s_at	CCNL1	cyclin L1	0	0	0	0	0	-1	-0.116421	0.182885	-0.281578	-0.762211	-0.0689451	-0.917567
11722153_s_at	SGMS2	sphingomyelin synthase 2	0	0	0	1	0	0	0.592499	0.248928	0.193347	1.15799	0.833089	0.466683
11716537_s_at	C1orf144	chromosome 1 open reading frame 144	0	0	0	0	1	0	0.187857	0.221332	0.0339655	0.244323	0.991496	0.331056
11749430_a_at	C8orf38	chromosome 8 open reading frame 38	0	0	0	1	0	0	0.405023	-0.549032	0.0255801	1.57856	0.537682	0.159346
11754795_a_at	PIGV	phosphatidylinositol glycan anchor biosynthesis, class V	0	0	0	1	0	0	-0.266806	-0.100346	-0.305059	1.00102	0.159927	0.43022
11736305_x_at	C17orf91	chromosome 17 open reading frame 91	1	0	0	0	0	0	1.03926	0.692095	-0.0411191	0.573981	0.713492	0.403453
11758811_x_at	HNRNPA1 /// HNRNPA1L2 /// HNRPA1L-2 /// LOC644037	heterogeneous nuclear ribonucleoprotein A1 /// heterogeneous nuclear ribonucleoprotein A1-like 2 /// heterogeneous nuclear ribonucleoprotein A1 pseudogene /// similar to heterogeneous nuclear ribonucleoprotein A1	0	-1	0	0	0	0	0.0701224	-0.940872	-0.396388	0.0326471	-0.175842	-0.402336
11717794_a_at	ZDHHC3	zinc finger, DHHC-type containing 3	0	0	0	0	1	0	-0.0418823	0.137537	-0.190046	0.693985	0.915181	0.159669
11749214_a_at	SELPLG	selectin P ligand	0	0	0	-1	0	0	-0.754246	-0.0772222	0.079968	-1.06896	-0.454442	-0.0676812
11728067_at	GPR44	G protein-coupled receptor 44	0	0	0	0	-1	0	-0.702266	-0.61128	0.219331	-0.730616	-1.05121	-0.464868
11724429_s_at	ZNF337	zinc finger protein 337	0	0	0	0	0	-1	-0.377634	-0.415583	-0.029787	-0.426009	-0.48609	-0.906367
11718841_s_at	IL8	interleukin 8	0	-1	0	0	0	0	-0.117039	-1.20745	-0.441427	-0.0846944	0.0207627	-0.104354
11746692_a_at	BAZ1A	bromodomain adjacent to zinc finger domain, 1A	0	0	0	0	1	1	-0.160489	-0.435825	-0.318273	0.848953	1.13305	1.09885
11722965_s_at	PLEKHA1	pleckstrin homology domain containing, family A (phosphoinositide binding specific) member 1	0	-1	0	0	0	0	0.0432872	-0.905781	-0.488617	-0.395084	-0.189017	-0.746191
11741832_a_at	SNRPN /// SNURF	small nuclear ribonucleoprotein polypeptide N /// SNRPN upstream reading frame	-1	0	0	0	0	0	-0.965693	-0.447027	-0.30494	-0.356314	0.0316286	-0.194665
11740892_a_at	KCNK7	potassium channel, subfamily K, member 7	0	1	0	0	0	0	0.324749	0.900638	0.0184253	-0.200145	0.326556	-0.041297
11717416_a_at	RHOU	ras homolog gene family, member U	0	0	0	0	1	0	0.185818	0.281524	-0.19806	0.720156	1.02344	0.21289
11746919_a_at	TPM3	tropomyosin 3	0	1	0	0	0	0	-0.122353	0.966462	-0.110427	0.453612	0.341691	0.00601777
11733725_a_at	CFB	complement factor B	0	0	0	1	0	0	0.0263763	0.249486	0.0391962	1.56383	0.829066	0.698395
11763297_x_at	CCDC76	coiled-coil domain containing 76	0	0	0	-1	0	0	-0.298787	0.485713	0.0285564	-1.05042	-0.592648	-0.626391
11736405_a_at	DNMT1	DNA (cytosine-5-)-methyltransferase 1	-1	-1	0	0	0	0	-1.48173	-1.24664	-0.369305	0.478071	-0.29293	0.395547
11763641_a_at	FMNL1	formin-like 1	0	0	0	0	1	0	-0.394733	0.0868761	0.587726	0.256684	0.906632	0.761366
11739503_at	ABCA1	ATP-binding cassette, sub-family A (ABC1), member 1	0	0	0	1	0	0	0.394298	0.212844	0.0180225	1.12205	0.712153	0.598404
11724394_at	C2orf55	chromosome 2 open reading frame 55	1	0	0	0	0	0	0.929468	0.76576	0.54957	0.54185	0.462452	0.149903
11721607_at	RAPGEF2	Rap guanine nucleotide exchange factor (GEF) 2	0	0	0	0	1	0	0.307944	0.808577	0.171214	0.627159	1.26111	0.478359
11731770_a_at	DSE	dermatan sulfate epimerase	0	0	0	1	0	0	0.884735	0.36966	0.11345	1.33561	0.836021	0.623844
11726947_a_at	TLR8	toll-like receptor 8	0	0	0	-1	0	0	-0.231031	-0.263876	-0.419403	-0.946548	-0.0390513	-0.594552
11731139_s_at	KLHL8	kelch-like 8 (Drosophila)	0	0	0	-1	0	0	-0.112923	-0.253076	0.0936657	-1.14969	-0.556746	-0.473159
11727958_a_at	ING1	inhibitor of growth family, member 1	1	0	0	0	0	0	1.01803	0.277855	-0.168263	-0.00460977	-0.199727	-0.141343
11718241_a_at	PRUNE2	prune homolog 2 (Drosophila)	0	0	0	-1	0	0	-0.778815	-0.929674	0.0354919	-1.30587	-0.980262	-0.179389
11727930_a_at	ATP2B1	ATPase, Ca++ transporting, plasma membrane 1	0	0	0	0	1	0	0.596619	-0.174564	-0.165787	0.431724	0.994728	0.19021
11747507_x_at	NAP1L4	nucleosome assembly protein 1-like 4	-1	0	0	0	0	0	-0.924876	-0.797818	-0.528614	-0.462771	0.346768	0.431
11728513_a_at	C8orf38	chromosome 8 open reading frame 38	0	0	0	1	0	0	0.10538	-0.689642	-0.325935	1.48319	0.173859	-0.187997
11733076_x_at	PPP1R12A	protein phosphatase 1, regulatory (inhibitor) subunit 12A	-1	0	0	-1	0	0	-0.914426	-0.249339	0.0298333	-1.21544	-0.301186	-0.25784
11727219_a_at	DSE	dermatan sulfate epimerase	0	0	0	1	0	0	0.501538	0.0868178	-0.124364	1.20555	0.587601	0.282885
11736090_a_at	OLIG2	oligodendrocyte lineage transcription factor 2	0	0	0	-1	-1	0	-0.384458	-0.563631	-0.365717	-1.08708	-1.49918	0.0549058
11718119_s_at	CFL2	cofilin 2 (muscle)	0	0	0	1	0	0	-0.111218	0.164108	0.170585	1.06805	0.218521	-0.153594
11739317_at	MAP3K2	mitogen-activated protein kinase kinase kinase 2	0	0	0	-1	0	0	-0.214326	0.0584975	0.302858	-1.17112	-0.493037	-0.569385
11757733_s_at	XIST	X (inactive)-specific transcript (non-protein coding)	1	0	0	0	0	0	1.1631	0.665066	-0.129565	0.886936	0.562633	-0.345599
11744076_a_at	OLAH	oleoyl-ACP hydrolase	0	0	0	0	-1	0	-1.32947	-1.15781	0.130518	-1.11608	-1.41903	-0.0751522
11727789_a_at	USP1	ubiquitin specific peptidase 1	-1	0	0	-1	0	0	-0.943265	-0.516242	-0.407186	-1.07891	-0.0836756	-0.680814
11728792_x_at	EEF2K	eukaryotic elongation factor-2 kinase	0	0	0	0	-1	0	-0.584788	-0.212853	-0.150995	-0.692056	-0.921977	-0.66023
11737145_s_at	SH3YL1	SH3 domain containing, Ysc84-like 1 (S. cerevisiae)	0	-1	0	0	0	0	0.279871	-1.06491	-0.697581	-0.100507	-0.194545	-0.641449
11720784_a_at	ACTL6A	actin-like 6A	0	0	0	0	0	-1	0.173124	-0.152453	-0.000477171	-0.767259	-0.665797	-0.972144
11745252_at	C13orf29	chromosome 13 open reading frame 29	0	0	0	0	1	0	-0.144072	0.017462	-0.0509754	0.621617	1.11977	0.567829
11733885_a_at	TRIM25	tripartite motif-containing 25	-1	0	0	0	0	0	-0.947643	0.311993	0.449396	-0.704038	-0.114061	-0.0551583
11756328_s_at	TARDBP	TAR DNA binding protein	0	0	0	-1	0	-1	-0.762879	-0.180875	-0.278597	-0.911581	-0.134242	-0.972542
11728775_at	CYorf15B	chromosome Y open reading frame 15B	-1	-1	0	-1	-1	0	-1.19188	-1.33238	0.177349	-1.2749	-1.37483	-0.146276
11730998_at	ZNF654	zinc finger protein 654	0	-1	0	0	0	0	0.851208	-1.31108	0.249572	0.505067	0.0656585	-0.0475331
11764029_at	CEBPD	CCAAT/enhancer binding protein (C/EBP), delta	0	0	0	0	-1	0	0.337613	-0.281685	0.135308	-0.794516	-1.12068	-0.685406
11717715_at	FNDC3B	fibronectin type III domain containing 3B	-1	0	0	-1	0	0	-1.01454	-0.210036	-0.297778	-1.27995	0.241058	-0.212015
11730823_at	COX19	COX19 cytochrome c oxidase assembly homolog (S. cerevisiae)	0	0	0	0	0	-1	-0.63843	-0.536039	-0.297537	-0.207215	-0.520074	-1.02834
11743458_a_at	FAM49A	family with sequence similarity 49, member A	0	0	0	1	0	0	0.224774	0.0734254	0.0766842	1.02572	0.595245	0.798258
11727642_a_at	TRERF1	transcriptional regulating factor 1	0	-1	0	0	0	0	0.0301115	-0.942401	-0.0580371	-0.148884	0.180254	0.0462964
11729138_a_at	SLAMF7	SLAM family member 7	0	0	0	0	1	0	0.106042	0.0786311	0.0879857	0.394382	0.908301	0.773401
11723083_a_at	HEMK1	HemK methyltransferase family member 1	0	0	0	0	-1	0	0.104974	0.025945	-0.423758	-0.404929	-0.934955	-0.57538
11741322_a_at	CCR3	chemokine (C-C motif) receptor 3	-1	0	0	0	0	0	-1.14289	-0.87555	-0.135084	-0.911262	-0.597671	0.244726
11717101_a_at	SLC38A1	solute carrier family 38, member 1	0	0	0	-1	0	0	-0.619458	-0.235788	-0.435569	-0.933301	-0.320246	-0.128266
11717617_a_at	PXN	paxillin	0	0	0	-1	0	0	-0.974691	0.0814	0.280313	-1.28617	-0.488236	0.110819
11723786_a_at	ZNF766	zinc finger protein 766	-1	-1	0	0	0	0	-0.919995	-0.96788	-0.611721	-0.285961	-0.464199	-0.758216
11731109_a_at	ADAM17	ADAM metallopeptidase domain 17	0	0	0	0	0	1	-0.119655	0.109067	-0.0531772	0.188768	0.491288	0.903158
11754918_s_at	HMGCS1	3-hydroxy-3-methylglutaryl-CoA synthase 1 (soluble)	0	0	0	0	1	0	0.0986853	-0.00666287	0.0932296	0.48526	0.980474	-0.0238847
11721542_a_at	MARCH9	membrane-associated ring finger (C3HC4) 9	0	0	0	0	0	-1	-0.309599	0.254796	-0.0397098	-0.614415	-0.808182	-1.11835
11727089_a_at	DACH1	dachshund homolog 1 (Drosophila)	0	-1	0	0	0	0	-0.56686	-0.96555	0.177855	-0.452243	-0.672838	0.113892
11757835_s_at	CPEB4	cytoplasmic polyadenylation element binding protein 4	0	0	0	-1	0	0	-0.56861	0.434542	0.228947	-1.63817	-0.665513	-0.624217
11726814_x_at	KDM5D	lysine (K)-specific demethylase 5D	-1	-1	0	-1	-1	0	-1.02656	-1.51886	0.133245	-0.995009	-0.909177	0.0850822
11760312_at	NAMPT	nicotinamide phosphoribosyltransferase	0	0	0	-1	0	0	-0.48495	-0.488836	-0.570669	-0.923215	0.287101	0.206629
11752425_s_at	C19orf2	chromosome 19 open reading frame 2	0	-1	0	0	0	0	-0.616005	-0.920592	-0.588647	-0.267602	-0.407927	-0.464802
11717931_at	TBK1	TANK-binding kinase 1	0	0	0	1	0	0	0.377678	-0.130772	-0.18817	0.930678	0.800413	0.336762
11759291_s_at	PSMD12	proteasome (prosome, macropain) 26S subunit, non-ATPase, 12	0	0	0	0	0	-1	0.085696	-0.0509535	-0.474819	-0.0964827	0.0297816	-1.00246
11736240_a_at	C9orf21	chromosome 9 open reading frame 21	0	0	0	0	1	0	-0.0840981	-0.0568063	0.100742	0.724888	0.927014	0.166202
11718016_a_at	ADARB1	adenosine deaminase, RNA-specific, B1 (RED1 homolog rat)	-1	0	0	0	0	0	-0.943775	-0.534217	-0.223321	-0.540781	-0.234513	-0.467557
11730781_a_at	SCRN1	secernin 1	0	0	0	-1	0	0	-0.582955	-0.0957712	0.675718	-0.965395	-0.505731	-0.100497
11743604_s_at	RRM1	ribonucleotide reductase M1	0	-1	0	0	0	0	-0.303164	-1.07784	-0.790126	0.144784	-0.00804181	-0.132365
11733646_x_at	KYNU	kynureninase (L-kynurenine hydrolase)	0	0	0	0	1	0	0.0753811	0.711501	0.224474	0.566741	0.998292	0.522455
11759088_at	MARCH1	membrane-associated ring finger (C3HC4) 1	0	0	0	0	0	-1	-0.114352	-0.466524	-0.773672	-0.811517	-0.334226	-0.921304
11752780_a_at	TANK	TRAF family member-associated NFKB activator	0	0	0	0	1	0	0.308075	-0.439116	-0.309281	0.77458	0.961683	0.656173
11718394_at	JUN	jun oncogene	0	0	0	0	0	1	0.431597	-0.152862	0.560635	1.15469	0.18432	1.56219
11754194_s_at	XIST	X (inactive)-specific transcript (non-protein coding)	1	0	0	1	0	0	1.12761	0.537893	-0.405212	0.919235	0.753833	-0.173857
11718723_at	ARRDC3	arrestin domain containing 3	0	0	0	1	0	0	0.620305	-0.0340543	0.468346	0.98081	0.948695	0.729676
11749233_s_at	NAP1L1	nucleosome assembly protein 1-like 1	0	-1	0	0	0	0	-0.3446	-0.948959	-0.417086	-0.716964	0.120349	0.0528837
11752100_s_at	E2F3	E2F transcription factor 3	0	0	0	1	0	0	0.392197	0.0941577	0.498348	1.05727	0.139476	0.489884
11743448_s_at	BICD2	bicaudal D homolog 2 (Drosophila)	0	0	0	-1	0	0	-0.693543	0.135238	-0.105868	-0.924199	-0.211565	0.0658485
11717733_s_at	ZCCHC24	zinc finger, CCHC domain containing 24	0	1	1	0	0	0	0.253941	0.960324	0.957398	0.000766165	-0.18251	-0.153393
11728774_at	CYorf15B	chromosome Y open reading frame 15B	-1	-1	0	0	-1	0	-1.64567	-1.84586	-0.437845	-1.27259	-1.55194	-0.276206
11758911_at	DYRK2	dual-specificity tyrosine-(Y)-phosphorylation regulated kinase 2	0	0	0	0	0	-1	-0.134285	-0.50408	-0.654484	-0.306248	-0.188748	-0.993032
11743391_a_at	VPS35	vacuolar protein sorting 35 homolog (S. cerevisiae)	0	0	0	-1	0	-1	-0.677432	0.120002	0.351716	-1.71505	-0.685524	-1.01307
11744007_s_at	PBRM1	polybromo 1	0	0	0	-1	0	0	-0.384118	-0.167149	-0.0345773	-1.02058	-0.25729	-0.156775
11745915_x_at	GOLGA8A /// GOLGA8B	golgin A8 family, member A /// golgin A8 family, member B	0	0	0	-1	-1	-1	-0.682909	-0.703677	-0.172767	-1.18222	-1.25097	-1.01347
11743811_a_at	TFAM	transcription factor A, mitochondrial	0	0	0	0	-1	0	-0.424112	0.0822184	-0.101541	-0.762069	-1.20858	-0.816925
11719120_a_at	KYNU	kynureninase (L-kynurenine hydrolase)	0	0	0	0	1	0	0.293963	0.899675	0.0170526	0.837831	1.13511	0.73212
11723092_at	FNIP2	folliculin interacting protein 2	0	0	0	1	0	0	0.747344	0.69511	0.492514	1.09795	0.47639	0.6203
11720709_x_at	KIF1B	kinesin family member 1B	-1	0	0	0	0	0	-1.32562	-0.28936	0.192217	-0.212991	-0.238229	0.0722412
11734359_a_at	RNASEL	ribonuclease L (2',5'-oligoisoadenylate synthetase-dependent)	0	0	0	-1	0	0	0.38512	-0.379565	-0.100277	-1.14247	-0.468792	-0.565341
11729724_at	ZBTB6	zinc finger and BTB domain containing 6	0	0	0	0	0	-1	-0.17225	-0.550102	-0.351802	-0.0325093	-0.163165	-0.933684
11745012_a_at	KDM5D	lysine (K)-specific demethylase 5D	-1	-1	0	-1	0	0	-1.31959	-1.27598	0.0555712	-1.31361	-0.852412	0.00627738
11753196_a_at	CDC40	cell division cycle 40 homolog (S. cerevisiae)	0	0	0	-1	0	0	-0.519237	-0.274779	-0.0682331	-1.00714	-0.485147	-0.393972
11720778_a_at	KLHL22	kelch-like 22 (Drosophila)	0	0	0	0	-1	0	0.132059	0.237682	-0.047135	-0.605583	-1.02009	-0.758913
11759613_a_at	KIAA1704	KIAA1704	0	-1	0	0	0	0	-0.547226	-0.993323	-0.332186	0.205846	0.0026976	-0.301864
11761559_a_at	CCDC76	coiled-coil domain containing 76	0	0	0	-1	0	0	-0.593519	-0.0789668	-0.597779	-1.05014	-0.51569	-0.585183
11723136_x_at	SRC	v-src sarcoma (Schmidt-Ruppin A-2) viral oncogene homolog (avian)	0	0	0	1	0	1	0.434763	0.578506	0.413802	1.21319	0.665603	1.13698
11719301_s_at	GRPEL2	GrpE-like 2, mitochondrial (E. coli)	0	0	0	0	0	-1	-0.233738	-0.0892398	-0.693706	-0.348933	-0.28417	-1.01574
11736740_a_at	EPC1	enhancer of polycomb homolog 1 (Drosophila)	0	0	0	1	0	0	0.557863	-0.122016	-0.0452459	1.19957	0.536056	0.639485
11759498_at	FAM49A	family with sequence similarity 49, member A	0	0	0	0	0	1	0.145711	-0.189148	-0.0895818	0.719408	0.588387	0.900904
11746438_a_at	SHMT2	serine hydroxymethyltransferase 2 (mitochondrial)	-1	0	0	0	0	0	-1.0327	-0.809037	-0.453529	-0.654562	-0.483635	-0.361926
11729036_x_at	PRKY	protein kinase, Y-linked	-1	0	0	0	0	0	-1.18428	-0.776595	-0.315795	-0.500208	-0.560812	0.124424
11733075_a_at	PPP1R12A	protein phosphatase 1, regulatory (inhibitor) subunit 12A	-1	0	0	-1	0	0	-0.940331	-0.0659317	-0.0362637	-1.06065	-0.208395	-0.425466
11731007_a_at	C14orf106	chromosome 14 open reading frame 106	0	-1	0	0	0	0	0.168531	-1.13389	0.0344411	-0.378715	-0.186465	0.0619722
11761676_a_at	C3orf31	chromosome 3 open reading frame 31	0	-1	0	0	0	0	-0.632109	-0.909006	-0.50723	-0.227952	-0.351335	-0.504974
11756193_a_at	TMEM42	transmembrane protein 42	0	0	0	0	0	-1	-0.152602	-0.618556	-0.572614	-0.496205	-0.390914	-1.02619
11715704_x_at	ITGA5	integrin, alpha 5 (fibronectin receptor, alpha polypeptide)	0	0	0	0	0	1	0.241014	0.422942	0.508919	0.397185	0.398287	0.9252
11727510_at	UBN2	ubinuclein 2	0	-1	0	-1	0	0	-0.532358	-1.03517	-0.492145	-1.07335	-0.556108	-0.722279
11756735_x_at	SPATA13	spermatogenesis associated 13	0	0	0	-1	0	0	-0.695639	-0.529904	0.0478624	-0.978329	-0.312621	0.0977133
11717800_a_at	ATF5	activating transcription factor 5	0	1	0	0	0	0	0.552278	0.982789	0.519289	0.568077	0.401863	0.345432
11756734_a_at	SPATA13	spermatogenesis associated 13	0	0	0	-1	0	0	-0.158627	0.0990541	0.164443	-1.03384	0.0109897	0.20164
11726813_a_at	KDM5D	lysine (K)-specific demethylase 5D	-1	-1	0	-1	-1	0	-1.12482	-1.04099	-0.00643021	-1.14816	-0.943263	0.284428
11736018_x_at	PXN	paxillin	0	0	0	-1	0	0	-0.67329	0.0585485	0.225569	-1.41217	-0.343242	-0.00444531
11755369_a_at	KDM5D	lysine (K)-specific demethylase 5D	-1	0	0	0	-1	0	-1.40535	-0.81012	-0.131549	-0.922193	-0.988998	-0.0263062
11717802_s_at	ATF5	activating transcription factor 5	0	0	0	1	1	0	0.284955	0.671921	0.233294	1.06507	0.952641	0.599846
11721885_s_at	CDC42	cell division cycle 42 (GTP binding protein, 25kDa)	0	0	0	1	0	0	0.750375	-0.249501	-0.105056	1.05302	0.661554	0.792967
11724420_at	ZC3H6	zinc finger CCCH-type containing 6	0	0	-1	0	0	0	-0.503084	-0.653102	-0.96016	-0.21589	-0.488439	-0.593347
11753503_a_at	CD80	CD80 molecule	0	0	0	1	0	0	-0.12617	0.0557705	-0.0453668	0.961272	0.5351	0.553772
11721945_a_at	MRVI1	murine retrovirus integration site 1 homolog	1	0	0	1	0	0	1.96703	0.42872	0.424253	1.91727	0.866443	1.29862
11754640_a_at	EPHX2	epoxide hydrolase 2, cytoplasmic	0	0	0	0	0	-1	-0.363621	-0.689665	-0.273582	-0.503805	-0.486577	-0.965935
11748245_a_at	APPL2	adaptor protein, phosphotyrosine interaction, PH domain and leucine zipper containing 2	0	0	0	-1	0	0	0.331488	0.017194	-0.141141	-1.22844	-0.380001	-0.6608
11754592_x_at	ATF5	activating transcription factor 5	0	0	0	1	0	0	0.481356	0.544077	0.199747	1.11749	0.602558	0.832249
11720932_s_at	DLST	dihydrolipoamide S-succinyltransferase (E2 component of 2-oxo-glutarate complex)	1	0	0	1	0	0	0.991877	0.538097	0.393601	1.0965	0.651096	0.646742
11719269_s_at	RBM22	RNA binding motif protein 22	1	0	0	1	0	1	0.982116	-0.0661522	0.335745	1.22444	0.888528	1.53232
11716496_s_at	CHMP4B	chromatin modifying protein 4B	0	0	0	1	1	1	0.643165	-0.138336	0.267259	1.84462	1.2124	1.72033
11759616_at	VASH1	vasohibin 1	0	1	0	0	0	0	0.567984	1.05317	0.843935	0.428939	0.072501	0.191255
11734718_s_at	FAM45A	family with sequence similarity 45, member A	0	0	0	-1	0	0	-0.114395	-0.751195	-0.346977	-1.03021	-0.217245	-0.486991
11764019_s_at	NAB1	NGFI-A binding protein 1 (EGR1 binding protein 1)	1	0	0	1	0	0	1.12792	0.148619	0.0462578	1.02674	0.815403	0.406539
11748222_a_at	TRIM27	tripartite motif-containing 27	0	0	0	-1	0	0	0.0507181	-0.124045	0.0947521	-0.940612	-0.396535	-0.586617
11763376_s_at	PCBP2	poly(rC) binding protein 2	0	0	0	1	0	0	0.0107737	-0.253997	0.0812414	0.966236	0.452759	0.190331
11731683_a_at	RIF1	RAP1 interacting factor homolog (yeast)	0	0	0	1	0	0	0.209714	-0.189202	0.244812	0.935242	0.396843	0.574617
11739583_s_at	PRKD3	protein kinase D3	1	0	0	1	0	0	0.986846	0.00786977	0.267539	1.4818	0.599731	0.181869
11758472_s_at	RICTOR	RPTOR independent companion of MTOR, complex 2	-1	0	0	-1	0	0	-1.20472	-0.15952	-0.63194	-2.03589	-0.308742	-0.766589
11745438_x_at	TTC3	tetratricopeptide repeat domain 3	0	-1	0	0	0	0	-0.533883	-0.906654	-0.248501	-0.739302	0.0352423	0.0616838
11717801_a_at	ATF5	activating transcription factor 5	0	1	0	0	0	0	0.564074	0.976866	0.320134	0.731082	0.774027	0.542062
11724730_at	YY1	YY1 transcription factor	0	0	0	-1	0	0	-0.584874	-0.135746	-0.00435744	-0.976995	-0.422413	-0.195192
11717790_a_at	APPL2	adaptor protein, phosphotyrosine interaction, PH domain and leucine zipper containing 2	0	0	0	-1	0	0	-0.411171	-0.290465	-0.439794	-0.929629	-0.338821	-0.200507
11743500_x_at	PSMG4	proteasome (prosome, macropain) assembly chaperone 4	0	0	0	0	0	-1	-0.277789	-0.371087	-0.59548	-0.223955	-0.448111	-0.907494
11720837_a_at	HIRA	HIR histone cell cycle regulation defective homolog A (S. cerevisiae)	1	0	0	0	0	0	1.41063	0.453671	0.203271	0.478817	0.196568	0.446371
11758985_at	ABHD15	abhydrolase domain containing 15	0	0	0	0	0	1	0.387542	0.336609	0.503185	0.414302	0.220959	0.943695
11731503_at	TBC1D4	TBC1 domain family, member 4	0	0	-1	0	0	0	-0.165349	-0.636087	-1.09373	-0.194157	0.0782079	-0.546395
11755046_a_at	SPHK1	sphingosine kinase 1	0	0	0	1	0	0	0.294722	0.846295	0.332273	1.31134	0.462492	0.508585
11754166_a_at	ZNF148	zinc finger protein 148	0	0	0	-1	0	0	-0.476986	-0.316099	-0.164839	-0.965506	-0.211078	-0.243151
11717198_a_at	MRPL14	mitochondrial ribosomal protein L14	0	0	0	1	0	0	0.0641956	-0.0800568	-0.30726	0.956455	0.224627	-0.0455392
11729622_at	CLCN4	chloride channel 4	1	0	0	0	0	0	1.0798	0.464054	-0.147552	0.671391	0.489286	0.0964222
11750167_a_at	CAPN2	calpain 2, (m/II) large subunit	-1	0	0	0	0	0	-0.999508	-0.637183	-0.153577	-0.630084	-0.144205	-0.318339
11716974_a_at	PDK4	pyruvate dehydrogenase kinase, isozyme 4	1	0	0	0	0	0	1.8171	0.527228	1.13225	0.328349	0.109214	0.0752627
11716993_a_at	CSF1R	colony stimulating factor 1 receptor	0	0	1	0	0	0	0.322906	0.539828	0.92347	0.375352	0.450082	0.319411
11720539_at	FLVCR2	feline leukemia virus subgroup C cellular receptor family, member 2	1	0	0	0	0	0	0.962947	0.382148	0.438558	0.319933	-0.0845232	-0.282687
11725569_at	KLHL15	kelch-like 15 (Drosophila)	0	0	0	-1	0	0	0.0643512	-0.050349	-0.650029	-1.07578	0.17952	-0.540107
11759153_at	KCNAB3	potassium voltage-gated channel, shaker-related subfamily, beta member 3	0	0	0	0	-1	0	-0.761507	-0.298707	-0.159608	-0.448963	-0.957842	-0.585599
11725089_a_at	TASP1	taspase, threonine aspartase, 1	0	0	0	0	0	-1	-0.0474329	-0.22699	-0.109293	-0.510744	-0.683027	-0.926657
11727887_a_at	ZNF25	zinc finger protein 25	0	-1	0	0	0	0	-0.828165	-0.956623	-0.724306	-0.404486	-0.281461	-0.481571
11753749_x_at	ANP32A	acidic (leucine-rich) nuclear phosphoprotein 32 family, member A	0	0	0	0	0	1	-0.317421	-0.254885	-0.0394983	0.31706	0.823244	0.996134
11760225_at	PLK1S1	polo-like kinase 1 substrate 1	0	0	0	-1	0	0	-0.248748	0.0257342	0.400563	-1.18757	-0.720083	-0.565918
11715474_at	DDX17	DEAD (Asp-Glu-Ala-Asp) box polypeptide 17	0	0	0	0	-1	0	-0.00178733	-0.116553	0.632324	-0.454795	-0.959622	-0.263384
11726594_at	CTSZ	cathepsin Z	0	0	0	1	0	1	0.710725	0.295835	0.117138	1.24918	1.1118	1.22559
11745552_a_at	CAB39	calcium binding protein 39	0	0	0	-1	0	0	0.00393712	-0.120775	0.349381	-1.00598	-0.334122	-0.502697
11749796_a_at	ERGIC1	endoplasmic reticulum-golgi intermediate compartment (ERGIC) 1	0	0	0	1	0	0	1.39593	0.0405237	0.398933	1.77902	0.748376	1.40044
11749750_a_at	WIPF1	WAS/WASL interacting protein family, member 1	0	0	0	-1	0	0	-0.332442	-0.172321	0.266753	-0.934984	-0.0380707	0.154147
11761149_a_at	C5orf45	chromosome 5 open reading frame 45	1	0	0	0	0	0	1.00041	0.817691	0.732501	0.242917	-0.459529	0.00973663
11759623_at	C11orf71	chromosome 11 open reading frame 71	0	0	0	0	0	-1	-0.349641	-0.239952	-0.326901	0.0828051	-0.0303869	-0.928607
11743457_a_at	ERGIC1	endoplasmic reticulum-golgi intermediate compartment (ERGIC) 1	1	0	0	0	0	0	1.37869	0.161846	0.508784	0.907416	0.303926	1.04137
11728608_x_at	NSUN5P2	NOP2/Sun domain family, member 5 pseudogene 2	0	0	0	0	0	-1	-0.357225	-0.483856	-0.0178901	-0.621592	-0.509885	-0.968811
11753623_s_at	RAP1B	RAP1B, member of RAS oncogene family	0	0	0	0	1	0	-0.153959	-0.313211	-0.0536417	0.253531	0.907433	0.542201
11740087_s_at	CSNK2A1	casein kinase 2, alpha 1 polypeptide	0	0	0	-1	0	0	-0.693889	0.51003	-0.348642	-1.04392	-0.602795	-0.405924
11724221_at	NAP1L2	nucleosome assembly protein 1-like 2	0	0	0	0	0	-1	-0.221261	-0.103081	-0.29984	-0.0998999	-0.112956	-1.02153
11757473_x_at	NSUN5	NOP2/Sun domain family, member 5	0	0	0	0	-1	0	-0.189464	-0.315308	-0.170195	-0.433105	-0.939553	-0.474792
11759422_x_at	ZNF195	zinc finger protein 195	0	-1	0	0	0	0	-0.454033	-1.10724	-0.535691	0.43886	-0.0485749	-0.280089
11728784_a_at	ING3	inhibitor of growth family, member 3	0	0	0	0	1	0	0.477595	-0.272735	-0.146412	0.236079	0.949548	0.535308
11740393_at	TNFRSF9	tumor necrosis factor receptor superfamily, member 9	0	0	0	0	1	1	0.0638136	0.452758	0.648013	0.967982	1.14425	1.53654
11718898_s_at	SPAG9	sperm associated antigen 9	1	0	0	0	0	0	1.05954	0.21279	-0.0193501	0.624677	0.740494	-0.00580614
11723356_a_at	CHD7	chromodomain helicase DNA binding protein 7	-1	0	0	0	0	0	-1.09655	-0.330415	0.00468933	-0.465102	-0.315039	0.0120854
11763837_s_at	UTY	ubiquitously transcribed tetratricopeptide repeat gene, Y-linked	0	0	0	0	-1	0	-0.206304	0.305014	0.0114213	-0.852706	-0.931882	-0.445265
11720943_a_at	RGS16	regulator of G-protein signaling 16	0	0	0	1	0	1	0.187064	0.644865	0.472315	1.20892	1.11079	1.36512
11747485_a_at	SR140	U2-associated SR140 protein	0	0	0	-1	0	0	-0.702933	-0.734528	0.0167729	-1.03921	-0.0383399	-0.225516
11729260_a_at	ZNF644	zinc finger protein 644	0	0	0	-1	0	0	-0.104553	0.0581668	-0.170582	-1.05378	-0.295722	-0.672852
11749399_x_at	FAM195A	family with sequence similarity 195, member A	0	0	0	0	0	-1	0.214609	0.249327	-0.081456	-0.419492	-0.214954	-0.930605
11742945_a_at	EBNA1BP2	EBNA1 binding protein 2	0	-1	0	0	0	0	-0.590146	-0.93322	-0.372813	-0.237267	-0.112054	-0.00642322
11715781_a_at	EEF2	eukaryotic translation elongation factor 2	0	0	0	1	0	0	0.530599	-0.0108194	-0.260355	1.17421	0.588903	0.832639
11722872_a_at	RFC4	replication factor C (activator 1) 4, 37kDa	0	-1	0	0	0	0	-0.96434	-1.16223	-0.682694	-0.262871	-0.229798	-0.659107
11746336_a_at	CNOT8	CCR4-NOT transcription complex, subunit 8	0	0	0	-1	0	0	-0.0377594	-0.227171	0.00544604	-1.03454	-0.256379	-0.651656
11718452_at	AXIN2	axin 2	0	0	0	0	0	-1	-0.449616	-0.155485	-0.886609	-0.555999	-0.551987	-1.0945
11760031_s_at	NSUN5P1 /// NSUN5P2 /// TRIM73	NOP2/Sun domain family, member 5 pseudogene 1 /// NOP2/Sun domain family, member 5 pseudogene 2 /// tripartite motif-containing 73	0	0	0	0	0	-1	-0.540842	-0.389362	-0.343605	-0.398059	-0.546563	-0.91926
11715915_a_at	CD44	CD44 molecule (Indian blood group)	0	0	0	1	0	0	0.961502	-0.39262	-0.0445834	1.70089	0.513936	0.727932
11727736_a_at	AKAP7	A kinase (PRKA) anchor protein 7	0	0	0	0	0	-1	-0.153336	-0.365881	0.0223587	-0.513123	-0.462758	-0.909622
11721216_s_at	TMEM106B	transmembrane protein 106B	1	0	0	1	0	0	1.47729	-0.309277	0.474874	1.91201	0.735251	1.02443
11739969_a_at	MIER1	mesoderm induction early response 1 homolog (Xenopus laevis)	0	-1	0	0	0	0	-0.041877	-1.06268	-0.356068	0.553013	0.207949	-0.45232
11733500_a_at	ZBTB25	zinc finger and BTB domain containing 25	0	0	0	0	0	-1	-0.366505	-0.328505	-0.401294	-0.174962	-0.57069	-1.03069
11754488_s_at	GTF2H2 /// GTF2H2B /// GTF2H2C /// GTF2H2D	general transcription factor IIH, polypeptide 2, 44kDa /// general transcription factor IIH, polypeptide 2B /// general transcription factor IIH, polypeptide 2C /// general transcription factor IIH, polypeptide 2D	0	0	0	-1	0	0	-0.297387	-0.348207	-0.226906	-1.05544	-0.467023	-0.485876
11743117_a_at	XRN2	5'-3' exoribonuclease 2	0	0	0	-1	0	0	-0.701365	-0.584757	-0.114186	-1.00395	-0.717048	-0.520315
11716411_x_at	RPS4Y1	ribosomal protein S4, Y-linked 1	0	0	0	-1	0	0	-0.38289	-0.526724	0.264859	-0.919641	-0.803105	-0.0858526
11721375_a_at	BCL2	B-cell CLL/lymphoma 2	0	-1	0	0	0	0	-0.164693	-0.910995	-0.419866	-0.0255461	-0.258692	-0.468643
11718235_at	PRPF4B	PRP4 pre-mRNA processing factor 4 homolog B (yeast)	0	0	0	0	0	-1	-0.423826	-0.644388	-0.656437	-0.341085	-0.220972	-1.01833
11733650_s_at	LOC375190	hypothetical protein LOC375190	0	0	0	-1	0	0	0.239339	-0.366631	0.0320662	-1.00251	-0.646644	-0.834546
11745467_a_at	TMED5	transmembrane emp24 protein transport domain containing 5	0	0	0	0	1	0	0.137036	0.230899	0.361888	0.343725	0.961233	0.0697024
11720836_a_at	RIN2	Ras and Rab interactor 2	0	0	0	1	0	0	0.472927	0.0711121	0.163818	1.58856	1.15429	0.693539
11754195_s_at	XIST	X (inactive)-specific transcript (non-protein coding)	0	0	0	1	0	0	0.360991	-0.0887536	-0.360988	1.00167	0.695368	-0.139391
11746705_a_at	RGS16	regulator of G-protein signaling 16	0	0	0	1	0	1	0.157415	0.46289	0.249055	1.06281	0.800989	1.09504
11746876_a_at	TRA2A	transformer 2 alpha homolog (Drosophila)	0	0	0	0	1	0	-0.159425	0.0685633	-0.0627325	0.124128	0.914843	0.56543
11761022_s_at	---	---	1	0	0	0	0	0	1.07518	-0.0147557	0.0993137	0.991751	0.24295	0.58704
11755211_a_at	DICER1	dicer 1, ribonuclease type III	0	0	1	0	0	0	-0.0437237	0.0581159	1.04234	-0.152919	-0.165346	0.214341
11736495_a_at	TNRC6B	trinucleotide repeat containing 6B	-1	0	0	0	0	0	-0.905624	-0.215679	-0.131712	-0.895199	-0.362387	-0.428672
11757857_s_at	XIST	X (inactive)-specific transcript (non-protein coding)	1	0	0	0	0	0	1.59074	1.07987	-0.715063	0.197057	0.277286	-0.549131
11757485_x_at	FAM129B	family with sequence similarity 129, member B	0	1	0	0	0	0	0.533429	1.2696	0.74497	0.532168	0.459218	0.38733
11760116_x_at	TNFRSF14	tumor necrosis factor receptor superfamily, member 14 (herpesvirus entry mediator)	-1	0	0	0	0	0	-0.950741	0.113557	-0.00753962	-0.159227	0.0500075	0.275249
11736824_at	C10orf95	chromosome 10 open reading frame 95	-1	0	0	0	0	0	-0.917722	-0.0786883	-0.431598	-0.00378516	-0.149653	-0.0827465
11744794_a_at	MBNL1	muscleblind-like (Drosophila)	0	0	0	-1	0	0	-0.888821	0.0958601	-0.0418742	-1.25894	-0.344915	-0.490944
